# Supplementary material for: A Decade of Lung Transplantation in China (2015–2024): Driving Quality Improvement and Scale Expansion Through Management Systems
Source: Healthcare (Basel). 2026 Jul 10;14(14):2075. doi: 10.3390/healthcare14142075 (PMC13410501; doi:10.3390/healthcare14142075)
Supplement: Supplementary file 1 [file healthcare-14-02075-s001.zip]

Archive with 1 entries (1 files):
- healthcare-4309285-supplementary.pdf
